# Supplementary material for: A pan-cancer analysis of the role of hexokinase II (HK2) in human tumors
Source: Sci Rep. 2022 Nov 5;12:18807. doi: 10.1038/s41598-022-23598-8 (PMC9637150; doi:10.1038/s41598-022-23598-8)
Supplement: Supplementary file 6 — Supplementary Information 6. [file 41598_2022_23598_MOESM6_ESM.xls]

#node1	node2	node1_string_id	node2_string_id	neighborhood_on_chromosome	gene_fusion	phylogenetic_cooccurrence	homology	coexpression	experimentally_determined_interaction	database_annotated	automated_textmining	combined_score
AASS	GET4	9606.ENSP00000377040	9606.ENSP00000265857	0	0	0	0	0	0.511	0	0	0.511
AASS	SLC2A13	9606.ENSP00000377040	9606.ENSP00000280871	0	0	0	0	0	0.265	0	0	0.265
AASS	HK2	9606.ENSP00000377040	9606.ENSP00000290573	0	0	0	0	0	0.310	0	0	0.309
AASS	HK3	9606.ENSP00000377040	9606.ENSP00000292432	0	0	0	0	0	0.310	0	0	0.309
AASS	HK1	9606.ENSP00000377040	9606.ENSP00000402103	0	0	0	0	0	0.310	0	0	0.309
BUB3	SLC2A13	9606.ENSP00000357858	9606.ENSP00000280871	0	0	0	0	0	0.300	0	0	0.300
BUB3	HK2	9606.ENSP00000357858	9606.ENSP00000290573	0	0	0	0	0	0.387	0	0	0.386
BUB3	SMAD3	9606.ENSP00000357858	9606.ENSP00000332973	0	0	0	0	0	0.159	0	0	0.158
C12orf5	HK2	9606.ENSP00000179259	9606.ENSP00000290573	0	0	0	0	0	0.379	0	0	0.379
CNBP	HK2	9606.ENSP00000410769	9606.ENSP00000290573	0	0	0	0	0	0.390	0	0	0.390
CRYZ	MARS	9606.ENSP00000399805	9606.ENSP00000262027	0	0	0	0	0	0.174	0	0	0.173
CRYZ	HK2	9606.ENSP00000399805	9606.ENSP00000290573	0	0	0	0	0	0.320	0	0	0.319
CRYZ	HK3	9606.ENSP00000399805	9606.ENSP00000292432	0	0	0	0	0	0.320	0	0	0.319
CRYZ	HK1	9606.ENSP00000399805	9606.ENSP00000402103	0	0	0	0	0	0.320	0	0	0.319
CRYZL1	MARS	9606.ENSP00000370966	9606.ENSP00000262027	0	0	0	0	0	0.174	0	0	0.173
CRYZL1	HK2	9606.ENSP00000370966	9606.ENSP00000290573	0	0	0	0	0	0.320	0	0	0.319
CRYZL1	HK3	9606.ENSP00000370966	9606.ENSP00000292432	0	0	0	0	0	0.320	0	0	0.319
CRYZL1	HK1	9606.ENSP00000370966	9606.ENSP00000402103	0	0	0	0	0	0.320	0	0	0.319
GET4	HYOU1	9606.ENSP00000265857	9606.ENSP00000480150	0	0	0	0	0	0.177	0	0	0.177
GET4	HK2	9606.ENSP00000265857	9606.ENSP00000290573	0	0	0	0	0	0.260	0	0	0.260
GET4	HK3	9606.ENSP00000265857	9606.ENSP00000292432	0	0	0	0	0	0.260	0	0	0.260
GET4	HK1	9606.ENSP00000265857	9606.ENSP00000402103	0	0	0	0	0	0.260	0	0	0.260
GET4	UBB	9606.ENSP00000265857	9606.ENSP00000304697	0	0	0	0	0	0.262	0	0	0.262
GET4	UBC	9606.ENSP00000265857	9606.ENSP00000441543	0	0	0	0	0	0.262	0	0	0.262
GET4	UBBP4	9606.ENSP00000265857	9606.ENSP00000464265	0	0	0	0	0	0.262	0	0	0.262
HK1	RGPD5	9606.ENSP00000402103	9606.ENSP00000016946	0	0	0	0	0	0.260	0	0	0.260
HK1	TOMM22	9606.ENSP00000402103	9606.ENSP00000216034	0	0	0	0	0	0.348	0	0	0.347
HK1	TP53I3	9606.ENSP00000402103	9606.ENSP00000238721	0	0	0	0	0	0.320	0	0	0.319
HK1	MECR	9606.ENSP00000402103	9606.ENSP00000263702	0	0	0	0	0	0.262	0	0	0.262
HK1	XPO5	9606.ENSP00000402103	9606.ENSP00000265351	0	0	0	0	0	0.267	0	0	0.267
HK1	SLC2A13	9606.ENSP00000402103	9606.ENSP00000280871	0	0	0	0	0	0.264	0	0	0.264
HK1	RANBP2	9606.ENSP00000402103	9606.ENSP00000283195	0	0	0	0	0	0.260	0	0	0.260
HK1	HK2	9606.ENSP00000402103	9606.ENSP00000290573	0	0	0	0.977	0	0.933	0	0	0.933
HK1	HK3	9606.ENSP00000402103	9606.ENSP00000292432	0	0	0	0.952	0	0.869	0	0	0.869
HK1	STPG2	9606.ENSP00000402103	9606.ENSP00000295268	0	0	0	0	0	0.320	0	0	0.319
HK1	XPO6	9606.ENSP00000402103	9606.ENSP00000302790	0	0	0	0	0	0.267	0	0	0.267
HK1	VAT1L	9606.ENSP00000402103	9606.ENSP00000303129	0	0	0	0	0	0.320	0	0	0.319
HK1	UBB	9606.ENSP00000402103	9606.ENSP00000304697	0	0	0	0	0	0.347	0	0	0.347
HK1	RGPD8	9606.ENSP00000402103	9606.ENSP00000306637	0	0	0	0	0	0.260	0	0	0.260
HK1	RGPD6	9606.ENSP00000402103	9606.ENSP00000330842	0	0	0	0	0	0.260	0	0	0.260
HK1	VAT1	9606.ENSP00000402103	9606.ENSP00000347872	0	0	0	0	0	0.262	0	0	0.262
HK1	PEA15	9606.ENSP00000402103	9606.ENSP00000357055	0	0	0	0	0	0.267	0	0	0.267
HK1	RTN4IP1	9606.ENSP00000402103	9606.ENSP00000358059	0	0	0	0	0	0.320	0	0	0.319
HK1	NEURL1	9606.ENSP00000402103	9606.ENSP00000358795	0	0	0	0	0	0.288	0	0	0.288
HK1	NEURL1B	9606.ENSP00000402103	9606.ENSP00000358815	0	0	0	0	0	0.268	0	0	0.268
HK1	RGPD2	9606.ENSP00000402103	9606.ENSP00000381214	0	0	0	0	0	0.260	0	0	0.260
HK1	WDR4	9606.ENSP00000402103	9606.ENSP00000381266	0	0	0	0	0	0.261	0	0	0.260
HK1	XPO1	9606.ENSP00000402103	9606.ENSP00000384863	0	0	0	0	0	0.367	0	0	0.367
HK1	RGPD3	9606.ENSP00000402103	9606.ENSP00000386588	0	0	0	0	0	0.260	0	0	0.260
HK1	RGPD4	9606.ENSP00000402103	9606.ENSP00000386810	0	0	0	0	0	0.260	0	0	0.260
HK1	RANBP1	9606.ENSP00000402103	9606.ENSP00000401564	0	0	0	0	0	0.260	0	0	0.260
HK1	RGPD1	9606.ENSP00000402103	9606.ENSP00000453170	0	0	0	0	0	0.260	0	0	0.260
HK1	PARK7	9606.ENSP00000402103	9606.ENSP00000418770	0	0	0	0	0	0.261	0	0	0.260
HK1	UBBP4	9606.ENSP00000402103	9606.ENSP00000464265	0	0	0	0	0	0.347	0	0	0.347
HK1	UBC	9606.ENSP00000402103	9606.ENSP00000441543	0	0	0	0	0	0.347	0	0	0.347
HK1	HYOU1	9606.ENSP00000402103	9606.ENSP00000480150	0	0	0	0	0	0.442	0	0	0.442
HK2	RGPD5	9606.ENSP00000290573	9606.ENSP00000016946	0	0	0	0	0	0.260	0	0	0.260
HK2	TOMM22	9606.ENSP00000290573	9606.ENSP00000216034	0	0	0	0	0	0.348	0	0	0.347
HK2	TBCB	9606.ENSP00000290573	9606.ENSP00000221855	0	0	0	0	0	0.397	0	0	0.396
HK2	TP53I3	9606.ENSP00000290573	9606.ENSP00000238721	0	0	0	0	0	0.320	0	0	0.319
HK2	MARS	9606.ENSP00000290573	9606.ENSP00000262027	0	0	0	0	0	0.410	0	0	0.410
HK2	MECR	9606.ENSP00000290573	9606.ENSP00000263702	0	0	0	0	0	0.262	0	0	0.262
HK2	XPO5	9606.ENSP00000290573	9606.ENSP00000265351	0	0	0	0	0	0.267	0	0	0.267
HK2	SLC2A13	9606.ENSP00000290573	9606.ENSP00000280871	0	0	0	0	0	0.264	0	0	0.264
HK2	RANBP2	9606.ENSP00000290573	9606.ENSP00000283195	0	0	0	0	0	0.260	0	0	0.260
HK2	NEURL1B	9606.ENSP00000290573	9606.ENSP00000358815	0	0	0	0	0	0.268	0	0	0.268
HK2	NEURL1	9606.ENSP00000290573	9606.ENSP00000358795	0	0	0	0	0	0.268	0	0	0.268
HK2	RGPD2	9606.ENSP00000290573	9606.ENSP00000381214	0	0	0	0	0	0.260	0	0	0.260
HK2	RGPD3	9606.ENSP00000290573	9606.ENSP00000386588	0	0	0	0	0	0.260	0	0	0.260
HK2	RGPD1	9606.ENSP00000290573	9606.ENSP00000453170	0	0	0	0	0	0.260	0	0	0.260
HK2	RGPD8	9606.ENSP00000290573	9606.ENSP00000306637	0	0	0	0	0	0.260	0	0	0.260
HK2	RGPD4	9606.ENSP00000290573	9606.ENSP00000386810	0	0	0	0	0	0.260	0	0	0.260
HK2	RGPD6	9606.ENSP00000290573	9606.ENSP00000330842	0	0	0	0	0	0.260	0	0	0.260
HK2	WDR4	9606.ENSP00000290573	9606.ENSP00000381266	0	0	0	0	0	0.261	0	0	0.260
HK2	XPO6	9606.ENSP00000290573	9606.ENSP00000302790	0	0	0	0	0	0.267	0	0	0.267
HK2	RANBP1	9606.ENSP00000290573	9606.ENSP00000401564	0	0	0	0	0	0.260	0	0	0.260
HK2	PARK7	9606.ENSP00000290573	9606.ENSP00000418770	0	0	0	0	0	0.261	0	0	0.260
HK2	VAT1	9606.ENSP00000290573	9606.ENSP00000347872	0	0	0	0	0	0.262	0	0	0.262
HK2	RTN4IP1	9606.ENSP00000290573	9606.ENSP00000358059	0	0	0	0	0	0.320	0	0	0.319
HK2	VAT1L	9606.ENSP00000290573	9606.ENSP00000303129	0	0	0	0	0	0.320	0	0	0.319
HK2	STPG2	9606.ENSP00000290573	9606.ENSP00000295268	0	0	0	0	0	0.320	0	0	0.319
HK2	PTGDS	9606.ENSP00000290573	9606.ENSP00000360687	0	0	0	0	0	0.356	0	0	0.356
HK2	UBBP4	9606.ENSP00000290573	9606.ENSP00000464265	0	0	0	0	0	0.298	0	0	0.298
HK2	UBB	9606.ENSP00000290573	9606.ENSP00000304697	0	0	0	0	0	0.298	0	0	0.298
HK2	ZBTB17	9606.ENSP00000290573	9606.ENSP00000364885	0	0	0	0	0	0.365	0	0	0.365
HK2	UBC	9606.ENSP00000290573	9606.ENSP00000441543	0	0	0	0	0	0.298	0	0	0.298
HK2	NUDCD3	9606.ENSP00000290573	9606.ENSP00000347626	0	0	0	0	0	0.387	0	0	0.386
HK2	SEPT6	9606.ENSP00000290573	9606.ENSP00000341524	0	0	0	0	0	0.390	0	0	0.390
HK2	SEPT10	9606.ENSP00000290573	9606.ENSP00000380824	0	0	0	0	0	0.393	0	0	0.392
HK2	SMAD3	9606.ENSP00000290573	9606.ENSP00000332973	0	0	0	0	0	0.379	0	0	0.379
HK2	PEA15	9606.ENSP00000290573	9606.ENSP00000357055	0	0	0	0	0	0.351	0	0	0.351
HK2	PPME1	9606.ENSP00000290573	9606.ENSP00000381461	0	0	0	0	0	0.390	0	0	0.390
HK2	TPP2	9606.ENSP00000290573	9606.ENSP00000365233	0	0	0	0	0	0.390	0	0	0.390
HK2	SRM	9606.ENSP00000290573	9606.ENSP00000366156	0	0	0	0	0	0.393	0	0	0.392
HK2	PRKCE	9606.ENSP00000290573	9606.ENSP00000306124	0	0	0	0	0	0.379	0	0	0.379
HK2	HYOU1	9606.ENSP00000290573	9606.ENSP00000480150	0	0	0	0	0	0.459	0	0	0.459
HK2	XPO1	9606.ENSP00000290573	9606.ENSP00000384863	0	0	0	0	0	0.367	0	0	0.367
HK2	HK3	9606.ENSP00000290573	9606.ENSP00000292432	0	0	0	0.958	0	0.837	0	0	0.837
HK3	RGPD5	9606.ENSP00000292432	9606.ENSP00000016946	0	0	0	0	0	0.260	0	0	0.260
HK3	TP53I3	9606.ENSP00000292432	9606.ENSP00000238721	0	0	0	0	0	0.320	0	0	0.319
HK3	MECR	9606.ENSP00000292432	9606.ENSP00000263702	0	0	0	0	0	0.262	0	0	0.262
HK3	XPO5	9606.ENSP00000292432	9606.ENSP00000265351	0	0	0	0	0	0.267	0	0	0.267
HK3	SLC2A13	9606.ENSP00000292432	9606.ENSP00000280871	0	0	0	0	0	0.264	0	0	0.264
HK3	RANBP2	9606.ENSP00000292432	9606.ENSP00000283195	0	0	0	0	0	0.260	0	0	0.260
HK3	PEA15	9606.ENSP00000292432	9606.ENSP00000357055	0	0	0	0	0	0.193	0	0	0.193
HK3	WDR4	9606.ENSP00000292432	9606.ENSP00000381266	0	0	0	0	0	0.261	0	0	0.260
HK3	NEURL1B	9606.ENSP00000292432	9606.ENSP00000358815	0	0	0	0	0	0.268	0	0	0.268
HK3	NEURL1	9606.ENSP00000292432	9606.ENSP00000358795	0	0	0	0	0	0.268	0	0	0.268
HK3	XPO6	9606.ENSP00000292432	9606.ENSP00000302790	0	0	0	0	0	0.267	0	0	0.267
HK3	RGPD2	9606.ENSP00000292432	9606.ENSP00000381214	0	0	0	0	0	0.260	0	0	0.260
HK3	RGPD3	9606.ENSP00000292432	9606.ENSP00000386588	0	0	0	0	0	0.260	0	0	0.260
HK3	RGPD1	9606.ENSP00000292432	9606.ENSP00000453170	0	0	0	0	0	0.260	0	0	0.260
HK3	RANBP1	9606.ENSP00000292432	9606.ENSP00000401564	0	0	0	0	0	0.260	0	0	0.260
HK3	RGPD8	9606.ENSP00000292432	9606.ENSP00000306637	0	0	0	0	0	0.260	0	0	0.260
HK3	RGPD4	9606.ENSP00000292432	9606.ENSP00000386810	0	0	0	0	0	0.260	0	0	0.260
HK3	RGPD6	9606.ENSP00000292432	9606.ENSP00000330842	0	0	0	0	0	0.260	0	0	0.260
HK3	PARK7	9606.ENSP00000292432	9606.ENSP00000418770	0	0	0	0	0	0.261	0	0	0.260
HK3	VAT1	9606.ENSP00000292432	9606.ENSP00000347872	0	0	0	0	0	0.262	0	0	0.262
HK3	RTN4IP1	9606.ENSP00000292432	9606.ENSP00000358059	0	0	0	0	0	0.320	0	0	0.319
HK3	VAT1L	9606.ENSP00000292432	9606.ENSP00000303129	0	0	0	0	0	0.320	0	0	0.319
HK3	STPG2	9606.ENSP00000292432	9606.ENSP00000295268	0	0	0	0	0	0.320	0	0	0.319
HK3	UBC	9606.ENSP00000292432	9606.ENSP00000441543	0	0	0	0	0	0.283	0	0	0.282
HK3	UBBP4	9606.ENSP00000292432	9606.ENSP00000464265	0	0	0	0	0	0.283	0	0	0.282
HK3	UBB	9606.ENSP00000292432	9606.ENSP00000304697	0	0	0	0	0	0.283	0	0	0.282
HK3	XPO1	9606.ENSP00000292432	9606.ENSP00000384863	0	0	0	0	0	0.367	0	0	0.367
HK3	ZBTB17	9606.ENSP00000292432	9606.ENSP00000364885	0	0	0	0	0	0.411	0	0	0.411
HK3	PTGDS	9606.ENSP00000292432	9606.ENSP00000360687	0	0	0	0	0	0.411	0	0	0.411
HYOU1	MARS	9606.ENSP00000480150	9606.ENSP00000262027	0	0	0	0	0	0.157	0	0	0.156
HYOU1	RANBP2	9606.ENSP00000480150	9606.ENSP00000283195	0	0	0	0	0	0.163	0	0	0.163
HYOU1	UBB	9606.ENSP00000480150	9606.ENSP00000304697	0	0	0	0	0	0.157	0	0	0.156
HYOU1	PARK7	9606.ENSP00000480150	9606.ENSP00000418770	0	0	0	0	0	0.254	0	0	0.254
HYOU1	UBC	9606.ENSP00000480150	9606.ENSP00000441543	0	0	0	0	0	0.157	0	0	0.156
HYOU1	UBBP4	9606.ENSP00000480150	9606.ENSP00000464265	0	0	0	0	0	0.157	0	0	0.156
MARS	TP53I3	9606.ENSP00000262027	9606.ENSP00000238721	0	0	0	0	0	0.174	0	0	0.173
MARS	UBBP4	9606.ENSP00000262027	9606.ENSP00000464265	0	0	0	0	0	0.185	0	0	0.185
MARS	UBB	9606.ENSP00000262027	9606.ENSP00000304697	0	0	0	0	0	0.185	0	0	0.185
MARS	UBC	9606.ENSP00000262027	9606.ENSP00000441543	0	0	0	0	0	0.185	0	0	0.185
MARS	VAT1	9606.ENSP00000262027	9606.ENSP00000347872	0	0	0	0	0	0.174	0	0	0.173
MARS	VAT1L	9606.ENSP00000262027	9606.ENSP00000303129	0	0	0	0	0	0.174	0	0	0.173
MARS	STPG2	9606.ENSP00000262027	9606.ENSP00000295268	0	0	0	0	0	0.174	0	0	0.173
MARS	RTN4IP1	9606.ENSP00000262027	9606.ENSP00000358059	0	0	0	0	0	0.174	0	0	0.173
MARS	MECR	9606.ENSP00000262027	9606.ENSP00000263702	0	0	0	0	0	0.174	0	0	0.173
MARS	SLC2A13	9606.ENSP00000262027	9606.ENSP00000280871	0	0	0	0	0	0.164	0	0	0.163
MARS	PARK7	9606.ENSP00000262027	9606.ENSP00000418770	0	0	0	0	0	0.574	0	0	0.574
MECR	UBB	9606.ENSP00000263702	9606.ENSP00000304697	0	0	0	0	0	0.173	0	0	0.172
MECR	UBC	9606.ENSP00000263702	9606.ENSP00000441543	0	0	0	0	0	0.173	0	0	0.172
MECR	UBBP4	9606.ENSP00000263702	9606.ENSP00000464265	0	0	0	0	0	0.173	0	0	0.172
NEURL1	NEURL1B	9606.ENSP00000358795	9606.ENSP00000358815	0	0	0	0.903	0	0.262	0	0	0.262
PPME1	XPO5	9606.ENSP00000381461	9606.ENSP00000265351	0	0	0	0	0	0.432	0	0	0.432
PRKCE	UBB	9606.ENSP00000306124	9606.ENSP00000304697	0	0	0	0	0	0.185	0	0	0.185
PRKCE	UBC	9606.ENSP00000306124	9606.ENSP00000441543	0	0	0	0	0	0.185	0	0	0.185
PRKCE	UBBP4	9606.ENSP00000306124	9606.ENSP00000464265	0	0	0	0	0	0.185	0	0	0.185
RANBP1	XPO5	9606.ENSP00000401564	9606.ENSP00000265351	0	0	0	0	0	0.262	0	0	0.262
RANBP1	XPO6	9606.ENSP00000401564	9606.ENSP00000302790	0	0	0	0	0	0.262	0	0	0.262
RANBP1	XPO1	9606.ENSP00000401564	9606.ENSP00000384863	0	0	0	0	0	0.637	0	0	0.637
RANBP2	XPO5	9606.ENSP00000283195	9606.ENSP00000265351	0	0	0	0	0	0.262	0	0	0.262
RANBP2	SLC2A13	9606.ENSP00000283195	9606.ENSP00000280871	0	0	0	0	0	0.158	0	0	0.157
RANBP2	XPO6	9606.ENSP00000283195	9606.ENSP00000302790	0	0	0	0	0	0.262	0	0	0.262
RANBP2	XPO1	9606.ENSP00000283195	9606.ENSP00000384863	0	0	0	0	0	0.617	0	0	0.617
RGPD1	XPO5	9606.ENSP00000453170	9606.ENSP00000265351	0	0	0	0	0	0.262	0	0	0.262
RGPD1	XPO6	9606.ENSP00000453170	9606.ENSP00000302790	0	0	0	0	0	0.262	0	0	0.262
RGPD1	XPO1	9606.ENSP00000453170	9606.ENSP00000384863	0	0	0	0	0	0.410	0	0	0.410
RGPD2	XPO5	9606.ENSP00000381214	9606.ENSP00000265351	0	0	0	0	0	0.262	0	0	0.262
RGPD2	XPO6	9606.ENSP00000381214	9606.ENSP00000302790	0	0	0	0	0	0.262	0	0	0.262
RGPD2	XPO1	9606.ENSP00000381214	9606.ENSP00000384863	0	0	0	0	0	0.410	0	0	0.410
RGPD3	XPO5	9606.ENSP00000386588	9606.ENSP00000265351	0	0	0	0	0	0.262	0	0	0.262
RGPD3	XPO6	9606.ENSP00000386588	9606.ENSP00000302790	0	0	0	0	0	0.262	0	0	0.262
RGPD3	XPO1	9606.ENSP00000386588	9606.ENSP00000384863	0	0	0	0	0	0.410	0	0	0.410
RGPD4	XPO5	9606.ENSP00000386810	9606.ENSP00000265351	0	0	0	0	0	0.262	0	0	0.262
RGPD4	XPO6	9606.ENSP00000386810	9606.ENSP00000302790	0	0	0	0	0	0.262	0	0	0.262
RGPD4	XPO1	9606.ENSP00000386810	9606.ENSP00000384863	0	0	0	0	0	0.410	0	0	0.410
RGPD5	XPO6	9606.ENSP00000016946	9606.ENSP00000302790	0	0	0	0	0	0.262	0	0	0.262
RGPD5	XPO5	9606.ENSP00000016946	9606.ENSP00000265351	0	0	0	0	0	0.262	0	0	0.262
RGPD5	XPO1	9606.ENSP00000016946	9606.ENSP00000384863	0	0	0	0	0	0.410	0	0	0.410
RGPD6	XPO5	9606.ENSP00000330842	9606.ENSP00000265351	0	0	0	0	0	0.262	0	0	0.262
RGPD6	XPO6	9606.ENSP00000330842	9606.ENSP00000302790	0	0	0	0	0	0.262	0	0	0.262
RGPD6	XPO1	9606.ENSP00000330842	9606.ENSP00000384863	0	0	0	0	0	0.410	0	0	0.410
RGPD8	XPO5	9606.ENSP00000306637	9606.ENSP00000265351	0	0	0	0	0	0.262	0	0	0.262
RGPD8	XPO6	9606.ENSP00000306637	9606.ENSP00000302790	0	0	0	0	0	0.262	0	0	0.262
RGPD8	XPO1	9606.ENSP00000306637	9606.ENSP00000384863	0	0	0	0	0	0.410	0	0	0.410
SEPT10	SEPT6	9606.ENSP00000380824	9606.ENSP00000341524	0	0	0	0.974	0	0.864	0	0	0.864
SLC2A13	UBC	9606.ENSP00000280871	9606.ENSP00000441543	0	0	0	0	0	0.306	0	0	0.306
SLC2A13	UBBP4	9606.ENSP00000280871	9606.ENSP00000464265	0	0	0	0	0	0.306	0	0	0.306
SLC2A13	UBB	9606.ENSP00000280871	9606.ENSP00000304697	0	0	0	0	0	0.306	0	0	0.306
SMAD3	XPO6	9606.ENSP00000332973	9606.ENSP00000302790	0	0	0	0	0	0.348	0	0	0.347
SMAD3	UBC	9606.ENSP00000332973	9606.ENSP00000441543	0	0	0	0	0	0.354	0	0	0.354
UBB	UBBP4	9606.ENSP00000304697	9606.ENSP00000464265	0	0	0	0.985	0	0.800	0	0	0.800
UBB	UBC	9606.ENSP00000304697	9606.ENSP00000441543	0	0	0	0.986	0	0.878	0	0	0.878
UBBP4	UBC	9606.ENSP00000464265	9606.ENSP00000441543	0	0	0	0.984	0	0.878	0	0	0.878
XPO1	ZBTB17	9606.ENSP00000384863	9606.ENSP00000364885	0	0	0	0	0	0.157	0	0	0.156
XPO5	ZBTB17	9606.ENSP00000265351	9606.ENSP00000364885	0	0	0	0	0	0.157	0	0	0.156
XPO6	ZBTB17	9606.ENSP00000302790	9606.ENSP00000364885	0	0	0	0	0	0.157	0	0	0.156
